# Supplementary material for: PMEPA1/TMEPAI Is a Unique Tumorigenic Activator of AKT Promoting Proteasomal Degradation of PHLPP1 in Triple-Negative Breast Cancer Cells
Source: Cancers (Basel). 2021 Sep 30;13(19):4934. doi: 10.3390/cancers13194934 (PMC8508116; doi:10.3390/cancers13194934)
Supplement: Supplementary file 1 [file cancers-13-04934-s001.zip]

Archive with 1 entries (1 files):
- cancers-1365731-supplementary.pdf
